# Supplementary material for: Association between Glaucoma Progression in Macular Ganglion Cell Complex and Disc Hemorrhage: Differences between Superior and Inferior Hemiretinas
Source: J Clin Med. 2023 Jun 12;12(12):3996. doi: 10.3390/jcm12123996 (PMC10299411; doi:10.3390/jcm12123996)
Supplement: Supplementary file 1 [file jcm-12-03996-s001.zip]

Archive with 1 entries (1 files):
- jcm-2404991-supplementary.pdf
